# Supplementary material for: Furthering the Capabilities of Diffusive-Gradient Passive Samplers for Per- and Polyfluoroalkyl Substances
Source: Environ Sci Technol. 2025 May 8;59(19):9744–53. doi: 10.1021/acs.est.4c14136 (PMC12228544; doi:10.1021/acs.est.4c14136)
Supplement: Supplementary file 2 [file es4c14136_si_002.xlsx]

## Sheet: Contents
Table of Contents	Notes
Table S1. Details for PFAS compounds used in spiking solutions.
Table S2. Target Compound List for LC-MS/MS Analysis
Table S3. Method Detection Limits for Various Sample Types.	n refers to the number of blank samples utilized in MDL calculation
Table S4. DGT Extraction Efficiency Results.	EE refers to each Extraction Efficiency test sample
Table S5. Internal Standard Recoveries for all Field Samples.	Percent Recovery of internal standards calculated by the ratio of internal standard to injection standard for samples and calibration curve.
Table S6. Diffusion Coefficient Results for slice-stacking diffusion experiment and models.	Missing values in experimental data did not meet curve fitting requirements (>4 points)
Table S7. Water concentrations determined in flow-tank DGT calibration.	Replicate water grab samples agreed well, and were averaged, and reported with associated standard deviation
Table S8. Water concentrations determined in flow-tank DGT "challenge" deployment.	DGT uncertainty is propogated from the standard deviation of models for Dh as well as the standard deviation of replicate samplers.
Table S9. Water concentrations determined by DGT, MPT, and grab sampling in Field Demonstration 1.	Grab sample uncertainties are the standard deviation of grab sample replicates, and passive sampler uncertainties were propagated from uncertainty in sampling rate, whether from the average of models or experimental data
Table S10. Water concentrations determined by DGT, MPT, and grab sampling in Field Demonstration 2.	Grab sample uncertainties are the standard deviation of grab sample replicates, and passive sampler uncertainties were propagated from uncertainty in sampling rate, whether from the average of models or experimental data

## Sheet: S1. PFAS Stock Details
Name	Abbreviation	Purity	Supplier
Heptafluorobutyric acid	PFBA	<=100%	Synquest Laboratories
Perfluoropentanoic acid	PFPeA	<=100%	Synquest Laboratories
Perfluorohexanoic acid	PFHxA	0.95	Toronto Research Chemicals
Perfluoroheptanoic acid	PFHpA	<=100%	Synquest Laboratories
Perfluorooctanic acid	PFOA	<=100%	Synquest Laboratories
Perfluorononanoic acid	PFNA	<=100%	Synquest Laboratories
Perfluorodecanoic acid	PFDA	<=100%	Synquest Laboratories
Perfluoroundecanoic acid	PFUnDA	<=100%	Santa Cruz Biotechnology
Perfluorododecanoic acid	PFDoDA	<=100%	Synquest Laboratories
Perfluorotridecanoic acid	PFTrDA	<=100%	Santa Cruz Biotechnology
Perfluorotetradecanoic acid	PFTeDA	<=100%	Synquest Laboratories
Nonafluorobutanesulfonic acid	PFBS	<=100%	Synquest Laboratories
Perfluorohexanesulfonic acid	PFHxS	<=100%	Synquest Laboratories
Perfluoroheptanesulfonic acid	PFHpS	<=100%	Apollo Scientific
Perfluorooctanesulfonic acid	PFOS	<=100%	Synquest Laboratories
Perfluorobutylsulphonamide	FBSA	<=100%	Apollo Scientific
Perfluoropentanesulfonamide	FPeSA	<=100%	Synquest Laboratories
Perfluorohexanesulfonamide	FHxSA	<=100%	Synquest Laboratories
Perfluorooctanesulfonamide	FOSA	<=100%	Synquest Laboratories
2H,2H,3H,3H-Perfluorohexanoic acid	4:2 FTS	<=100%	Synquest Laboratories
1H,1H,2H,2H-perfluoro-1-octane sulfonate	6:2 FTS	<=100%	Synquest Laboratories
2H,2H,3H,3H-Perfluorodecanoic acid	8:2 FTS	<=100%	Synquest Laboratories
Hexafluoropropylene oxide dimer acid	HFPO-DA	<=100%	Synquest Laboratories

## Sheet: S2. Target Compound List
Acronym	Precursor Mass (Da)	Fragment Mass (Da)	DP (V)	CE(V)	IS
PFPrA	163.08	118.992	-25	-12	13C4_PFBA
PFBA	212.98	168.989	-25	-12	13C4_PFBA
PFPeA	262.98	218.986	-20	-12	13C5_PFPeA
PFHxA	312.97	268.982	-25	-12	13C5_PFHxA
PFHpA	362.97	318.979	-25	-12	13C4_PFHpA
PFOA	412.97	368.976	-25	-14	13C8_PFOA
PFNA	462.96	418.973	-25	-14	13C9_PFNA
PFDA	512.96	468.97	-25	-16	13C6_PFDA
PFUdA	562.96	518.967	-25	-18	13C7_PFUdA
PFDoA	612.95	568.963	-25	-18	13C2_PFDoA
PFTrDA	662.95	618.962	-30	-19	13C2_PFDoA
PFTeDA	712.95	668.958	-30	-22	13C2_PFTeDA
7:3 FTCA	440.96	336.989	-70	-14	13C4_PFHpA
PFPrS	248.95	79.9572	-55	-58	13C3_PFBS
PFBS	298.94	79.9572	-55	-58	13C3_PFBS
PFPeS	348.94	79.9572	-60	-66	13C3_PFBS
PFHxS	398.94	79.9572	-60	-74	13C3_PFHxS
PFHpS	448.93	79.9572	-65	-88	13C3_PFHxS
PFOS	498.93	79.9573	-65	-108	13C8_PFOS
PFNS	548.93	79.9571	-50	-120	13C8_PFOS
PFDS	598.92	79.9569	-45	-120	13C8_PFOS
MeFBSA	311.97	218.986	-40	-25	13C3_PFBS
FBSA	297.96	77.9653	-40	-50	13C3_PFBS
FPeSA	347.96	77.9653	-60	-35	13C8_FOSA
FHxSA	397.95	77.9654	-10	-70	13C3_PFHxS
FOSA	497.94	77.9654	-60	-85	13C8_FOSA
N-MeFOSAA	569.97	418.973	-75	-28	d3-MeFOSAA
N-EtFOSAA	583.98	418.973	-50	-36	d5-EtFOSAA
MeFOSA	511.96	168.989	-95	-36	d-MeFOSA
EtFOSA	525.98	168.989	-90	-36	d-EtFOSA
HFPO-DA	329.05	284.978	-48	-6	13C3_HFPO-DA
DONA	376.97	250.975	-55	-16	13C4_PFHpA
9ClPF3ONS	530.89	350.945	-120	-30	13C8_PFOS
11ClPF3OUdS	630.89	450.938	-160	-40	13C8_PFOS
PFECHS	460.93	98.9557	-10	-70	13C3_PFHxS
4:2 FTS	326.97	306.968	-50	-28	13C2 4:2 FTS
6:2 FTS	426.97	406.962	-50	-32	13C2 6:2 FTS
8:2 FTS	526.96	506.956	-50	-40	13C2 8:2 FTS
13C3_PFBA	215.99	171.999	-25	-12
13C4_PFBA	216.99	171.999	-25	-12
13C5_PFPeA	267.99	223	-20	-12
13C5_PFHxA	317.99	272.996	-25	-12
13C4_PFHpA	366.98	321.99	-25	-12
13C2_PFOA	414.97	369.98	-25	-14
13C8_PFOA	420.99	376	-25	-14
13C9_PFNA	471.99	427.001	-25	-14
13C6_PFDA	518.98	473.987	-25	-16
13C7_PFUdA	569.98	524.986	-25	-18
13C2_PFDoA	614.96	569.967	-25	-18
13C2_PFTeDA	714.96	669.963	-55	-25
13C3_PFBS	301.95	79.9574	-55	-58
13C3_PFHxS	401.95	79.9572	-60	-50
13C4_PFOS	502.94	79.9574	-65	-108
13C8_PFOS	506.96	79.9572	-65	-108
13C8_FOSA	505.97	77.9654	-60	-85
d3-MeFOSAA	572.98	418.974	-75	-28
d5-EtFOSAA	589.01	418.973	-75	-37
d-MeFOSA	514.98	168.99	-90	-36
d-EtFOSA	531.01	168.988	-90	-34
13C3_HFPO-DA	331.98	286.984	-40	-10
13C2 4:2 FTS	328.98	80.9649	-50	-40
13C2 6:2 FTS	428.97	80.9651	-55	-60
13C2 8:2 FTS	528.97	80.9648	-55	-60

## Sheet: S3. Detection Limits
	MDL (Laboratory Water Extract, n=3)	MDL (DGT, n=6)	MDL (MPT, n=5)	Highlight = no blank detections, replaced with Instrument Detection Limit
Compound Name	(ng/sample)	(ng/sample)	(ng/sample)
PFBA	0.0230399	0.114531	0.225546
PFPeA	0.00614613	0.531105	0.00614613
PFHxA	0.0288932	0.0969339	0.14347
PFHpA	0.0341524	0.120828	0.0925178
PFOA	0.0483049	0.225318	0.193322
PFNA	0.0202381	0.46084	0.102864
PFDA	0.0184228	0.840197	0.0862299
PFUdA	0.0266625	0.942542	0.0617833
PFDoA	0.0547518	0.00174471	0.00174471
PFTrDA	0.0456684	0.00116251	0.120856
PFTeDA	0.00275117	0.00275117	0.31233
PFBS	0.00456921	0.00456921	0.00456921
PFPeS	0.00268001	0.00268001	0.00268001
L-PFHxS	0.0400069	0.105318	0.130348
Br-PFHxS	0.00305628	0.205192	0.00305628
PFHpS	0.00335153	0.0889547	0.00335153
L-PFOS	0.00335153	0.325345	1.03404
Br-PFOS	0.00256868	0.0138297	0.254785
FBSA	0.00255703	0.00255703	0.00255703
FPeSA	0.00097154	0.00097154	0.00097154
FHxSA	0.0028781	0.0028781	0.0028781
FOSA	0.00538952	0.0665321	0.0027641
HFPO-DA	0.0025491	0.0025491	0.0025491
4:2 FTS	0.0555251	0.00213436	0.00213436
6:2 FTS	0.00155311	0.0269339	0.00155311
8:2 FTS	0.000679029	0.0980597	0.000679029

## Sheet: S4. DGT Extraction Efficiency
Extraction Efficiency (%) Calculated in Each Replicate	EE 1	EE 2	EE 3	EE 4	EE 5	EE 6	EE 7	EE 8	EE 9	EE 10	EE 11	EE 12	EE 13	EE 14	Average	SD
PFPrA										113.271	109.059	95.8143	112.383	108.175	107.741	7.00548
PFBA	102.806	131.735	119.846	80.6232	75.0379	73.6919	64.1351	128.661	134.847	123.592	127.042	129.944	192.763	157.331	117.29	35.4237
PFPeA	75.1934	94.695	89.2202	81.8785	77.9919	88.4368	97.0143	115.159	117.338	102.23	108.307	97.3439	132.188	115.026	99.4302	16.6036
PFHxA	66.8968	74.0668	77.2793	62.7687	70.3016	70.0575	70.146	102.992	106.85	105.787	100.168	97.8489	115.039	109.692	87.8496	18.9895
PFHpA	80.3922	100.247	90.9253	86.507	94.6638	87.9473	95.7404	107.404	141.763	138.129	141.38	129.876	159.961	186.3	117.231	32.326
PFOA	81.5359	104.574	101.417	91.7893	97.2488	91.6996	91.7353	126.979	160.52						105.278	24.2793
PFNA	83.081	87.8952	84.1784	71.0237	96.5097	98.989	100.65	118.459	126.32	101.259	108.241	114.255	111.721	117.015	101.4	15.792
PFDA	78.4276	98.9955	80.3385	78.0243	86.0652	81.7423	83.8639	116.131	104.033	91.9191	124.627	98.1894	106.369	92.2396	94.3546	14.4911
PFUdA	76.4121	94.8882	105.825	84.8817	96.1568	82.8969	82.0644	107.359	102.872	115.926	122.938	106.342	131.211	106.373	101.153	16.0588
PFDoA	102.095	102.9	95.442	100.023	97.3888	95.4247	92.4945	123.491	106.428	129.081	133.038	122.302	111.879	115.972	109.14	13.508
PFTrDA	115.895	126.883	113.943	74.1849	90.0777	90.2132	58.6662	94.6142	101.449	83.5246	85.943	122.057	96.8064	93.4308	96.2635	18.777
PFTeDA	95.6128	118.463	116.581	95.7151	90.4797	98.2335	85.1607	110.483	108.008	85.7347	79.0951	90.1907	88.4302	103.274	97.533	12.2082
PFPrS										93.1257	90.8224	87.3839	89.9373	91.8399	90.6219	2.16482
PFBS	91.2998	52.5205	64.5562	123.82	128.091	126.237	108.798	118.817	110.442	95.5199	100.061	104.876	93.87	93.428	100.881	21.9885
PFPeS								111.158	112.392	87.1591	90.5758	87.8963	88.4415	81.1457	94.1098	12.413
L-PFHxS	89.1484	93.271	106.539	90.0382	93.7761	94.8699	101.475	101.186	109.651	102.477	99.1832	97.383	94.646	91.5506	97.5138	6.16427
Br-PFHxS	85.8539	108.855	129.506	93.8339	106.767	111.116	94.6399	95.8849	100.411	88.6495	83.4967	85.3014	93.2607	89.5642	97.6529	12.7001
PFHpS	76.6286	96.8979	93.2109	89.2027	96.8591	94.179	91.1504	101.41	97.3841	95.5288	89.2014	81.9657	96.0884	84.3164	91.7159	6.85995
L-PFOS	107.784	124.249	126.419	126.501	126.648	110.483	139.096	107.092	118.224	90.973	88.2255	98.2792	87.2366	89.2741	110.035	17.2562
Br-PFOS								109.149	118.351	98.1147	83.3856	109.972	77.958	91.7379	98.3812	14.9179
PFNS								100.613	104.505	81.9663	77.2764	78.0844	79.4791	75.8241	85.3926	11.9337
PFDS								91.5939	94.4921	71.8228	62.5412	66.9376	70.3967	72.5916	75.768	12.305
FBSA	95.1723	130.083	124.081	89.1869	108.364	108.372	104.473			121.455	108.211	146.494	119.698	116.897	114.374	15.5762
FPeSA										129.618	109.873	110.828	107.962	105.732	112.803	9.60021
FHxSA	78.3773	104.478	110.353	92.9214	102.217	103.758	95.5426	134.139	118.048	112.897	109.519	121.066	112.414	121.413	108.367	13.8901
FOSA	95.0418	121.388	127.585	106.873	121.177	115.15	108.691	109.041	97.7698	94.1963	97.5318	97.3969	97.5907	101.765	106.514	11.0656
4:2 FTS	83.0731	89.8697	82.0683	57.0257	69.6956	59.2496	48.7392	116.087	113.981	96.9519	94.8092	90.4238	92.9796	92.9873	84.8529	20.0628
6:2 FTS	69.0699	83.848	80.8616	63.9551	69.9679	66.6294	49.6622	128.938	127.568	91.4594	88.1757	86.4093	87.2523	85.2673	84.2189	22.0494
8:2 FTS	82.5884	95.7651	85.9562	74.3202	75.4791	69.8877	65.925	128.141	135.244	92.8946	86.7958	92.3271	85.0135	84.7694	89.6505	19.8487
HFPO-DA										136.949	132.929	134.016	156.045	185.758	149.139	22.5205

## Sheet: S5. Internal Std Recoveries
Percent Recovery of Internal Standards for Each Field DGT.	IDA-13C4_PFBA	IDA-13C5_PFPeA	IDA-13C5_PFHxA	IDA-13C4_PFHpA	IDA-13C8_PFOA	IDA-13C9_PFNA	IDA-13C6_PFDA	IDA-13C7_PFUdA	IDA-13C2_PFDoA	IDA-13C2_PFTeDA	IDA-13C3_PFBS	IDA-13C3_PFHxS	IDA-13C8_PFOS	IDA-13C8_FOSA	IDA-d3-MeFOSAA	IDA-d5-EtFOSAA	IDA-d-MeFOSA	IDA-d-EtFOSA	IDA-13C3_HFPO-DA	IDA-13C2 4:2 FTS	IDA-13C2 6:2 FTS	IDA-13C2 8:2 FTS
HM_DGT	93.4059	186.237	94.8797	96.1759	95.0161	102.073	95.7908	66.7937	29.6537	37.1755	84.0048	89.0556	81.4422	45.4541	47.1138	52.7608	12.3275	4.50053	55.7418	120.279	127.934	100.233
S3_DGT	90.475	200.793	91.5798	95.8243	95.6444	100.906	96.2998	76.8895	33.7131	41.5454	90.165	90.1098	83.8526	48.1757	50.9718	58.7947	17.0976	6.56066	57.799	151.244	148.768	119.553
S4_DGT	92.5617	150.831	89.4736	92.5647	88.6515	97.4452	96.7018	75.1281	34.3174	43.6592	86.0847	90.6791	82.0028	51.8412	57.0821	62.1678	16.3639	6.32786	54.4248	123.605	127.716	103.959
Du_DG_RL_02_W	77.911	103.429	92.6058	80.5999	88.9602	67.6403	80.7674	94.8379	76.3359	73.3797	135.526	94.3214	88.9776	61.8439	95.7745	126.811	44.457	25.9384	107.297	233.923	183.735	136.169
Du_DG_BL_01_W	53.4997	97.6605	87.9988	79.3461	88.9991	88.4684	82.2337	85.0148	68.2398	71.4467	147.596	129.531	99.0235	62.488	57.9069	121.435	43.9299	25.8198	105.222	188.886	197.348	157.628
Du_DG_BL_02_W	47.0571	83.0157	72.017	68.8502	75.4642	83.3353	83.5668	97.8256	76.5622	95.3257	145.302	127.432	125.556	59.7525	78.7005	110.261	43.4534	29.9959	90.1049	172.469	200.581	142.911
Du_DG_BL_03_W	38.9623	67.879	66.9869	66.875	72.9081	68.9497	64.7563	70.6416	65.947	62.0366	111.704	97.5568	85.8599	45.4764	50.3811	84.0739	38.251	24.3997	77.8236	161.434	147.697	94.4472
Du_DG_RL_01_W	70.7511	97.3248	87.7034	77.3129	81.6638	66.4764	71.2313	90.5485	81.9581	76.0886	133.368	88.2244	87.4075	54.4727	99.8456	108.128	47.9751	33.8894	99.8943	192.796	147.664	97.4566
Du_DG_MD_01_W_Dup	36.5004	73.4405	62.5152	58.7546	66.8823	52.9855	77.8812	76.6219	55.2903	51.4088	115.192	54.6428	61.4927	59.1362	72.9142	82.8903	34.7561	20.5157	87.1987	174.128	150.394	110.584
Du_DG_MD_01_W	33.9106	65.7982	61.1061	59.665	64.8017	51.388	81.2539	67.8012	51.3309	57.1329	105.2	56.3291	66.5426	54.4304	76.782	75.1762	28.3711	14.8294	83.5896	182.525	151.148	125.205
Du_DG_MR_02_W	43.6877	81.6103	59.3704	51.1201	60.0139	42.2413	92.4482	96.6727	74.1012	96.5066	120.385	39.892	60.0149	71.5164	107.989	106.371	32.2423	19.7485	89.1117	199.198	180.612	178.225
Du_DG_RL_02_W_Dup	54.0916	86.7534	72.8572	62.4891	68.6811	60.5671	81.6361	104.302	69.3159	79.5079	155.692	88.6531	102.226	54.1994	94.7221	107.5	40.6292	21.9469	86.8012	238.563	214.64	148.81
MPT Samplers
HM_PE	52.337	79.5159	53.9242	54.4592	58.2036	64.626	61.879	25.0135	7.66199	2.57	54.8079	54.8652	53.8377	19.2455	30.6346	21.2172			43.2054	57.0587	53.6079	40.9625
S1_PE	42.6446	63.2796	49.2174	57.7798	59.3845	64.8565	69.5271	24.8044	4.76284	2.25068	42.3016	52.0323	50.0474	10.8959	20.2984	18.372			44.0043	47.1398	58.8571	42.5881
S3_PE	66.0376	81.8798	62.8365	65.045	64.1353	71.4603	69.0185	22.823	6.13297	3.81263	63.9948	68.7427	60.5739	23.8699	24.8063	19.6472			55.0641	58.7214	63.4783	41.3833
S4_PE	59.6808	79.0914	62.0011	60.9416	57.2389	58.8558	49.8603	18.3897	4.09787		56.8107	54.4158	55.6025	30.7787	21.913	11.8292			59.2727	54.602	61.7437	31.5185
Dul_PE_RL-02_W	62.7523	93.3124	60.511	71.2076	67.6376	71.6519	65.8047	68.8685	65.9017	31.5762	55.1507	63.9668	76.6619	52.7894	64.1111	90.5873	18.8199	13.8112	50.7925	138.495	130.54	104.848
Dul_PE_MD_01_W	47.9874	58.0734	43.7214	45.5107	45.2374	48.0088	45.4372	45.1173	34.6766	10.5449	38.6738	43.7142	47.1853	36.6522	45.7549	48.2306	9.06978	5.11047	35.057	40.022	40.3547	46.766
Dul_PE_RL_02_W_Dup	35.0082	52.3576	32.8256	38.7525	38.2081	44.5114	44.0579	51.4774	44.476	26.8266	34.2183	40.0008	43.7799	30.5538	41.0175	52.2456	9.0939	6.56321	25.5237	46.6074	56.3898	63.8656
Dul_PE_BL_01_W	24.2983	35.1376	23.6957	26.8309	23.7692	28.8718	31.345	29.7528	15.9197	18.8102	20.7535	28.4657	26.7812	16.4239	32.6007	22.5269	6.58089	3.18356	14.5734	29.6131	37.3197	32.2459
Dul_PE_BL_02_W	32.3021	54.1713	29.1168	34.6863	28.6893	34.235	30.9948	32.9325	20.1823	36.095	23.8366	32.1868	30.4217	16.6772	20.5062	29.1474	6.26028	3.02328	20.0305	61.0444	73.0878	49.6584
Dul_PE_BL_03_W	31.9359	51.3084	27.0764	28.2407	22.6216	23.5194	22.9221	21.7392	12.9125	16.8195	24.9284	22.6437	24.7321	12.0876	16.8457	25.0511	3.47831	1.54348	18.0616	44.3414	51.8409	34.8575
Dul_PE_MR_02_W	21.402	33.0822	19.2469	21.6729	23.3833	30.0669	26.1628	29.9435	21.1787	8.77287	22.5328	23.2341	22.7736	19.9466	30.849	33.3645	4.54022	2.88469	15.0317	27.5842	32.0853	35.5112
Dul_PE_RL_01_W	60.6341	82.8965	58.6872	62.6835	55.0053	57.7922	62.9615	65.4607	49.2296	21.4724	48.7114	54.1371	53.6073	32.518	38.1714	59.0054	11.1462	7.54517	37.9395	82.3255	77.5014	63.9637
Dul_PE_MD_01_W_Dup	11.2889	14.3065	10.917	14.2823	16.275	22.0977	27.6404	30.1603	19.8125	6.16089	9.31118	15.9176	27.8091	19.6831	28.0729	28.5894	4.58544	2.22726	8.90235	14.365	22.8432	29.4432

## Sheet: S6. Diffusion Coefficients
Diffusion Coefficients for Each Experiment (cm^2/s)	Vol_Model	Mass_Model	Archies_Law_Model	Stack_Experiment	Stack_Fit_SE	Model_Avg_5C	Model_5C_SD	Stack_5C_1	Stack_5C_1_SE	Stack_5C_2	Stack_5C_2_SE	Urik 2020 Measured Value
PFBA	7.92392e-06	6.25713e-06	5.29827e-06	8.15733e-06	1.58333e-06	3.50609e-06	7.17425e-07	4.20308e-06	5.63987e-07	4.06141e-06	3.94366e-07
PFPeA	6.99888e-06	5.69297e-06	4.94012e-06	5.58417e-06	6.15e-07	3.17359e-06	5.62481e-07	3.12889e-06	3.33123e-07	3.35094e-06	1.41115e-07	6.89e-06
PFHxA	6.30803e-06	5.26561e-06	4.66265e-06	5.44867e-06	5.48333e-07	2.92238e-06	4.49479e-07	2.21178e-06	4.95603e-07	3.16742e-06	1.09738e-07	6.12e-06
PFHpA	5.76866e-06	4.92692e-06	4.4386e-06	4.2075e-06	4.9e-07	2.72401e-06	3.63299e-07	1.83147e-06	4.40169e-07	1.92917e-06	4.22354e-07	5.78e-06
PFOA	5.33358e-06	4.64969e-06	4.25221e-06	4.155e-06	4.91667e-07	2.56225e-06	2.95348e-07					6.53e-06
PFNA	4.97375e-06	4.41717e-06	4.09365e-06	2.75667e-06	5.46667e-07	2.42709e-06	2.40375e-07					5.12e-06
PFDA	4.67021e-06	4.21838e-06	3.95638e-06	3.43033e-06	6.5e-07	2.31197e-06	1.94983e-07
PFUnDA	4.41002e-06	4.04581e-06	3.83584e-06	2.536e-06	1.3e-06	2.21238e-06	1.56874e-07
PFHxS	5.50805e-06	4.72185e-06	4.301e-06	4.30517e-06	4.25e-07	2.61542e-06	3.30824e-07					5.75e-06
PFHxS_Br	5.50805e-06	4.72185e-06	4.301e-06	5.55383e-06	8.75e-07	2.61542e-06	3.30824e-07
PFHpS	5.11899e-06	4.47817e-06	4.13546e-06	3.68217e-06	4.16667e-07	2.47174e-06	2.69576e-07
PFOS	4.79337e-06	4.27085e-06	3.99277e-06	4.20417e-06	4.36667e-07	2.35014e-06	2.19483e-07					5.12e-06
PFOS_Br	4.79337e-06	4.27085e-06	3.99277e-06	4.0385e-06	8.93333e-07	2.35014e-06	2.19483e-07
FBSA	6.45468e-06	5.38238e-06	4.73903e-06	4.874e-06	1.88333e-06	2.98354e-06	4.68002e-07	2.96912e-06	8.16245e-07	2.74715e-06	1.18611e-07
FHxSA	5.42832e-06	4.72712e-06	4.30455e-06			2.60266e-06	3.06495e-07	2.98938e-06	3.02147e-07	2.72876e-06	1.92643e-07
4:2 FTS	5.98337e-06	5.16256e-06	4.59489e-06	5.36317e-06	6.23333e-07	2.8332e-06	3.76941e-07
6:2 FTS	5.11916e-06	4.58006e-06	4.20495e-06	4.49683e-06	6.55e-07	2.50262e-06	2.48143e-07
8:2 FTS	4.51616e-06	4.16718e-06	3.92075e-06	5.601e-06	1.33167e-06	2.26862e-06	1.61546e-07
FPeSA						2.77302e-06	3.77458e-07	2.00251e-06	7.46497e-07	1.32562e-06	1.87311e-07	7.17e-06
FOSA						2.33989e-06	2.00255e-07
PFBS						3.00365e-06	5.06068e-07	2.0781e-06	5.87392e-07	2.43836e-06	5.05611e-07	6.46e-06

## Sheet: S7. Flow-Tank Conc. (Cal)
Water Concentrations Determined in Sampler Calibration Experiment	Average (ng/L)	SD (n=6)
PFBA	71.3521	3.86044
PFPeA	90.0253	5.86169
PFHxA	85.5256	2.56296
PFHpA	101.476	5.3296
PFOA	112.511	7.3427
PFNA	80.1183	6.34714
PFDA	82.9846	11.8741
PFUdA	44.0597	2.62376
PFDoA	23.544	3.10881
PFTrDA	13.2598	3.49813
PfTeDA	13.6123	3.7674
PFBS	28.7335	1.85038
L-PFHxS	35.0446	0.988092
Br-PFHxS	4.64393	0.343106
PFHpS	51.3437	6.47239
L-PFOS	37.7987	2.49518
Br-PFOS	9.20705	2.0725
FBSA	122.183	21.1371
FPeSA	0.88707	0.46804
FHxSA	23.0353	6.61306
FOSA	2.51785	0.6085
HFPO-DA	6.9045	1.92906
4:2 FTS	15.0082	0.708337
6:2 FTS	19.7054	0.981902
8:2 FTS	28.9773	1.45885

## Sheet: S8. Flow-Tank Conc (Challenge)
Water Concetrations (ng/L) Calculated by DGT and Grab-sample in flow-tank Experiment	Sampler_Average (n=2)	Sampler_SD	Grab_Sample Average (n=2)	Grab_Sample_SD
PFBA	35.824	7.9822	51.1123	7.62367
PFPeA	63.4875	12.0821	67.5613	11.1026
PFHxA	51.1347	10.6016	59.105	9.33965
PFHpA	45.2512	9.41516	70.4788	6.50082
PFOA	78.9346	9.6079	79.7474	9.42613
PFNA	67.6944	18.3437	51.1715	9.46341
PFDA	48.6309	12.554	46.5437	10.8201
PFUdA	48.6094	11.4531	24.152	4.28926
PFDoA	34.5432	8.64661	19.6488	1.1967
PFTrDA	21.4366	2.98748	16.6058	4.12688
PFTeDA	13.9385	0.595311	8.56245	2.42788
PFBS	29.7687	6.16532	23.5844	1.16732
PFHxS	31.5492	6.31586	23.826	3.79894
PFHxS (Br)	3.87845	0.673775	3.49439	0.423473
PFHpS	55.3269	10.9501	41.6979	2.34318
PFOS	36.4562	6.99712	25.7844	1.3663
PFOS (Br)	6.00574	1.04912	4.94315	0.441283
FBSA	47.0687	7.39843	13.7438	1.9905
FHxSA	13.4108	2.06096	12.7693	2.46503
FOSA	4.42231	0.529089	3.72949	0.844957
4:2 FTS	16.4403	3.13565	16.3952	3.79507
6:2 FTS	20.7023	4.25359	15.2135	1.3435
8:2 FTS	40.2855	8.64274	23.5719	3.73815

## Sheet: S9. Field Demonstration 1
Water Concentrations (ng/L) Measured in Field Demonstration 1	DGT_Measured	DGT_Uncertainty	MPT_Measured	MPT_Uncertainty	Grab_Average (n=4)	Grab_Uncertainty	Compound	Site Type
Du_DG_MD_01_W	33.2082	4.8515	21.5507	7.32723	52.2	19.1421	PFPeS	Pond
Du_DG_MD_01_W_Dup	30.8298	4.50404	67.4105	22.9196	52.2	19.1421	PFPeS	Pond
Du_DG_MR_02_W	31.3584	4.58127	42.3858	14.4112	52.2	19.1421	PFPeS	Pond Outlet/Stream
Du_DG_RL_01_W	3.32817	0.486225	1.42377	0.48408	3.488	0.640328	PFPeS	Lake
Du_DG_RL_02_W	2.56023	0.374033	2.18057	0.741393	3.488	0.640328	PFPeS	Lake
Du_DG_RL_02_W_Dup	2.58077	0.377034	1.5176	0.515985	3.488	0.640328	PFPeS	Lake
Du_DG_MD_01_W	25.6232	4.53744	19.7655	6.72028	49.35	21.8114	PFPeA	Pond
Du_DG_MD_01_W_Dup	24.1694	4.28	67.3233	22.8899	49.35	21.8114	PFPeA	Pond
Du_DG_MR_02_W	19.0989	3.3821	36.1994	12.3078	49.35	21.8114	PFPeA	Pond Outlet/Stream
Du_DG_BL_01_W	0.474683	0.0543589	0.255197	0.0867671	0.8384	0.248157	PFOA	Lake
Du_DG_BL_02_W	0.683445	0.0782655	0		0.8384	0.248157	PFOA	Lake
Du_DG_BL_03_W	0.285122	0.0326511	0.355444	0.120851	0.8384	0.248157	PFOA	Lake
Du_DG_MD_01_W	30.4135	3.48284	13.2107	4.49164	59.125	21.4589	PFOA	Pond
Du_DG_MD_01_W_Dup	27.545	3.15434	27.2445	9.26314	59.125	21.4589	PFOA	Pond
Du_DG_MR_02_W	17.751	2.03277	20.8112	7.0758	59.125	21.4589	PFOA	Pond Outlet/Stream
Du_DG_RL_01_W	6.78158	0.776601	1.79402	0.609967	7.266	1.55805	PFOA	Lake
Du_DG_RL_02_W	4.87404	0.558156	2.54615	0.865689	7.266	1.55805	PFOA	Lake
Du_DG_RL_02_W_Dup	5.34281	0.611838	1.74327	0.592712	7.266	1.55805	PFOA	Lake
Du_DG_BL_01_W	0.619119	0.0611736	0.15724	0.0534616	0.5518	0.106619	PFNA	Lake
Du_DG_BL_02_W	0.706307	0.0697884	0.116755	0.0396967	0.5518	0.106619	PFNA	Lake
Du_DG_BL_03_W	0.289662	0.0286208	0.267387	0.0909116	0.5518	0.106619	PFNA	Lake
Du_DG_MD_01_W	3.41983	0.337905	0.794257	0.270047	3.7625	1.1756	PFNA	Pond
Du_DG_MD_01_W_Dup	2.75671	0.272384	1.31425	0.446847	3.7625	1.1756	PFNA	Pond
Du_DG_MR_02_W	2.47965	0.245008	1.24328	0.422715	3.7625	1.1756	PFNA	Pond Outlet/Stream
Du_DG_RL_01_W	1.20563	0.119125	0.312972	0.106411	0.9148	0.439555	PFNA	Lake
Du_DG_RL_02_W	0.673468	0.0665437	0.37158	0.126337	0.9148	0.439555	PFNA	Lake
Du_DG_RL_02_W_Dup	0.866113	0.0855785	0.257901	0.0876864	0.9148	0.439555	PFNA	Lake
Du_DG_BL_01_W	0.292821	0.0451449	0.337678	0.11481	0.59	0.0708731	PFHxA	Lake
Du_DG_BL_02_W	0.289063	0.0445656	0.20621	0.0701114	0.59	0.0708731	PFHxA	Lake
Du_DG_BL_03_W	0.216887	0.033438	0.414477	0.140922	0.59	0.0708731	PFHxA	Lake
Du_DG_MD_01_W	40.5437	6.25072	26.1431	8.88865	74.25	22.2409	PFHxA	Pond
Du_DG_MD_01_W_Dup	40.0774	6.17883	78.8235	26.8	74.25	22.2409	PFHxA	Pond
Du_DG_MR_02_W	25.419	3.91891	49.0537	16.6782	74.25	22.2409	PFHxA	Pond Outlet/Stream
Du_DG_RL_01_W	2.93291	0.452174	2.29436	0.780083	6.63	1.1007	PFHxA	Lake
Du_DG_RL_02_W	2.08713	0.321778	3.61599	1.22944	6.63	1.1007	PFHxA	Lake
Du_DG_RL_02_W_Dup	2.34214	0.361094	2.43711	0.828616	6.63	1.1007	PFHxA	Lake
Du_DG_MD_01_W	9.19159	0.999086	2.03024	0.690282	6.8775	2.65953	PFHpS	Pond
Du_DG_MD_01_W_Dup	9.01821	0.98024	4.38082	1.48948	6.8775	2.65953	PFHpS	Pond
Du_DG_MR_02_W	14.0299	1.52499	3.88725	1.32166	6.8775	2.65953	PFHpS	Pond Outlet/Stream
Du_DG_RL_01_W	1.04827	0.113942	0.236677	0.08047	0.5454	0.157754	PFHpS	Lake
Du_DG_RL_02_W	0.762711	0.0829034	0.268605	0.0913256	0.5454	0.157754	PFHpS	Lake
Du_DG_RL_02_W_Dup	0.992793	0.107912	0.194281	0.0660557	0.5454	0.157754	PFHpS	Lake
Du_DG_BL_01_W	0.676795	0.0903762	0.348824	0.1186	0.9208	0.06532	PFHpA	Lake
Du_DG_BL_02_W	0.885858	0.118294	0.223603	0.0760249	0.9208	0.06532	PFHpA	Lake
Du_DG_BL_03_W	0.46043	0.0614838	0.461374	0.156867	0.9208	0.06532	PFHpA	Lake
Du_DG_MD_01_W	13.4582	1.79715	6.73449	2.28973	21.05	5.60506	PFHpA	Pond
Du_DG_MD_01_W_Dup	15.2177	2.03211	16.1721	5.49851	21.05	5.60506	PFHpA	Pond
Du_DG_MR_02_W	12.4798	1.6665	11.495	3.90831	21.05	5.60506	PFHpA	Pond Outlet/Stream
Du_DG_RL_01_W	2.54217	0.339471	0.798107	0.271356	2.824	0.421699	PFHpA	Lake
Du_DG_RL_02_W	1.66766	0.222692	1.2239	0.416125	2.824	0.421699	PFHpA	Lake
Du_DG_RL_02_W_Dup	2.03383	0.271589	0.774179	0.263221	2.824	0.421699	PFHpA	Lake
Du_DG_BL_01_W	0.25956	0.0435576	0.227733	0.0774293	0.3078	0.0269759	PFBS	Lake
Du_DG_BL_02_W	0.309338	0.051911	0.168666	0.0573464	0.3078	0.0269759	PFBS	Lake
Du_DG_BL_03_W	0.188162	0.0315761	0.231065	0.0785621	0.3078	0.0269759	PFBS	Lake
Du_DG_MD_01_W	37.2576	6.25231	20.0094	6.8032	50.4	18.51	PFBS	Pond
Du_DG_MD_01_W_Dup	34.0457	5.71331	65.216	22.1734	50.4	18.51	PFBS	Pond
Du_DG_MR_02_W	37.7663	6.33767	41.1303	13.9843	50.4	18.51	PFBS	Pond Outlet/Stream
Du_DG_RL_01_W	2.54554	0.427175	1.34255	0.456468	3.726	0.749486	PFBS	Lake
Du_DG_RL_02_W	1.91317	0.321054	2.13032	0.72431	3.726	0.749486	PFBS	Lake
Du_DG_RL_02_W_Dup	2.04752	0.343601	1.48708	0.505606	3.726	0.749486	PFBS	Lake
Du_DG_BL_01_W	0.41238	0.0846156	1.18191	0.401849	4.364	0.565093	PFBA	Lake
Du_DG_BL_02_W	0.120437	0.0247123	0.426251	0.144925	4.364	0.565093	PFBA	Lake
Du_DG_BL_03_W	0.29112	0.0597344	0.860254	0.292486	4.364	0.565093	PFBA	Lake
Du_DG_MD_01_W	6.2444	1.28128	8.19891	2.78763	24.5	6.253	PFBA	Pond
Du_DG_MD_01_W_Dup	7.38625	1.51557	27.9085	9.4889	24.5	6.253	PFBA	Pond
Du_DG_MR_02_W	2.35936	0.484113	9.71422	3.30284	24.5	6.253	PFBA	Pond Outlet/Stream
Du_DG_BL_01_W	0.574724	0.036946	0		0.4198	0.144462	L-PFOS	Lake
Du_DG_BL_02_W	0.550538	0.0336313	0		0.4198	0.144462	L-PFOS	Lake
Du_DG_BL_03_W	0.502117	0.0308553	0.294642	0.100178	0.4198	0.144462	L-PFOS	Lake
Du_DG_MD_01_W	183.988	12.3083	76.5631	19.8388	201	44.4747	L-PFOS	Pond
Du_DG_MD_01_W_Dup	192.265	12.7002	78.2977	19.9249	201	44.4747	L-PFOS	Pond
Du_DG_MR_02_W	141.594	9.27652	120.337	30.2925	201	44.4747	L-PFOS	Pond Outlet/Stream
Du_DG_RL_01_W	32.3082	2.21055	8.46721	2.29178	24.04	6.9995	L-PFOS	Lake
Du_DG_RL_02_W	22.8317	1.51674	12.1488	3.17845	24.04	6.9995	L-PFOS	Lake
Du_DG_RL_02_W_Dup	24.936	1.6073	9.68253	2.56899	24.04	6.9995	L-PFOS	Lake
Du_DG_MD_01_W	276.421	26.8827	178.336	52.5869	319.25	100.682	L-PFHxS	Pond
Du_DG_MD_01_W_Dup	273.506	26.3778	347.05	102.302	319.25	100.682	L-PFHxS	Pond
Du_DG_MR_02_W	270.699	21.6675	305.5	88.1575	319.25	100.682	L-PFHxS	Pond Outlet/Stream
Du_DG_RL_01_W	46.675	5.03557	14.775	4.38358	30.56	4.66187	L-PFHxS	Lake
Du_DG_RL_02_W	32.5632	3.52294	22.4365	6.66119	30.56	4.66187	L-PFHxS	Lake
Du_DG_RL_02_W_Dup	35.5938	3.73765	15.2321	4.51421	30.56	4.66187	L-PFHxS	Lake

[truncated: 1 more sheets: S10. Field Demonstration 2]
